# Supplementary material for: Facilitating Mitophagy via Pink1/Parkin2 Signaling Is Essential for the Neuroprotective Effect of β-Caryophyllene against CIR-Induced Neuronal Injury
Source: Brain Sci. 2022 Jun 30;12(7):868. doi: 10.3390/brainsci12070868 (PMC9313355; doi:10.3390/brainsci12070868)
Supplement: Supplementary file 1 [file brainsci-12-00868-s001.zip]

Archive with 1 entries (1 files):
- brainsci-1779005-supplementary.pdf
